# Supplementary material for: Microgliopathy as a primary mediator of neuronal death in models of Friedreich’s Ataxia
Source: Nat Commun. 2025 Nov 29;17:81. doi: 10.1038/s41467-025-66710-y (PMC12770375; doi:10.1038/s41467-025-66710-y)
Supplement: Supplementary file 4 — Source Data [file 41467_2025_66710_MOESM4_ESM.xlsx]

## Sheet: fig. 1b 
Fig 1b
	Morphology	Control			FRDA			AUC	Control	FRDA		Table Analyzed	AUC Separated
		0	0	0	0	0			157.3	100.2
		0	0	0	0	0.1			142.9	85.1		Column B	FRDA
		0	0.3	0.4	0.4	0.3			174.4	41.2		vs.	vs.
		0.2	0.9	1.1	0.5	0.5						Column A	Control
		0.9	1.6	2.1	0.8	0.5
		1.4	1.9	2.7	1.3	1						Unpaired t test
		2.2	2.7	3.2	2.1	1.9						P value	0.0142
		2.5	3.2	3.7	2.6	2.8						P value summary	*
		3.4	3.4	3.7	2.7	3						Significantly different (P < 0.05)?	Yes
		3.6	4	4.2	3.4	3.5						One- or two-tailed P value?	Two-tailed
		4.3	5.1	4.4	3.4	3.6						t, df	t=4.156, df=4
		4.3	5.4	5.6	3.4	3.7
		4.6	5.9	5.9	3.6	3.9						How big is the difference?
		4.6	5.8	6.5	4.2	4.2						Mean of column A	158.2
		4.9	6.2	6.2	4.1	3.8						Mean of column B	75.5
		5.1	6.1	6.2	4.4	3.7						Difference between means (B - A) ± SEM	-82.70 ± 19.90
		6.8	6.5	6.1	4.5	3.5						95% confidence interval	-138.0 to -27.45
		7.6	6.7	6.4	5.3	3.4						R squared (eta squared)	0.8119
		8.1	7.1	5.9	4.9	3.7
		7.8	6.3	5.6	3.9	3.9						F test to compare variances
		7.2	5.9	5	3.7	3.7						F, DFn, Dfd	3.778, 2, 2
		7.7	6.4	4.6	3.5	3.7						P value	0.4186
		7	6.5	4.7	3.6	3.7						P value summary	ns
		6.1	5.1	4.7	3.7	3.4						Significantly different (P < 0.05)?	No
		6	4.9	3.7	3.6	3.3
		5.8	4.4	3.6	3.4	2.7						Data analyzed
		5.9	4	3.4	3.2	2.2						Sample size, column A	3
		5.8	4.4	3.1	3	1.9						Sample size, column B	3
		5.6	3.3	2.7	2.4	1.3
		5.1	2.9	2.5	2.3	1.5
		4.2	2.8	2.6	1.7	1.3
		4.3	2.5	2.4	1.8	0.9
		4.1	2.5	2.2	1.5	0.8
		3.3	2.5	1.9	1.1	0.6
		2.4	2.1	1.5	1.1	1.1
		2.1	2.2	1.3	1	0.7
		1.7	1.8	1.3	0.9	0.7
		2.1	1.6	1.2	0.6	0.5
		2	1.3	1.2	0.5	0.1
		1.9	1.3	1.3	0.2	0
		1.7	1.2	1.2	0.2	0
		1.3	0.8	1	0.2	0
		1.1	0.8	1	0.2	0
		0.9	0.8	0.8	0.2	0
		0.7	0.6	0.5	0.2	0
		0.8	0.6	0.4	0.2	0
		0.7	0.5	0.3	0.2	0
		0.7	0.6	0.3	0.1	0
		0.7	0.6	0.3	0.1	0
		0.6	0.5	0.3	0.1	0
		0.6	0.5	0.2	0.1	0
		0.2	0.3	0.2	0.1	0
		0.2	0.1	0.3	0	0
		0.2	0.1	0.3
		0.2	0.1	0.2
		0.2	0.1	0.2
		0.2	0.2	0.2
		0.2	0.2	0.1
		0.1	0.2	0.1
		0.1	0.2	0.1
		0.1	0.2	0.1
		0.1	0.2	0
		0.1	0.2	0
		0.1	0.2	0
		0	0	0

## Sheet: fig. 1 d
					Control	FRDA	Edited	Carier
				1st	1	0.297462	0.473666	0.671343
						0.401242	0.588604	0.388412
						0.0327187	0.727503
						0.179869
				2nd	1.53428	0.243284	0.699948	0.547096
					0.465716	0.869525	0.977187	0.448482
						0.200467	1.45815
						0.363116
				3rd	1.00293	0.273301	0.935406	0.638428
					0.997068	0.852077	0.629093	0.117447
						0.203168	1.35492
						0.302311
				Tukey's multiple comparisons test	Mean diff.	95.00% CI of diff.	Below threshold?	Summary	Adjusted P Value
				Control vs. FRDA	0.6485	0.2025 to 1.094	Yes	**	0.0018	A-B
				Control vs. Edited	0.1284	-0.3389 to 0.5957	No	ns	>0.9999	A-C
				Control vs. Carrier	0.5315	0.02420 to 1.039	Yes	*	0.0359	A-D
				FRDA vs. Edited	-0.5201	-0.8895 to -0.1507	Yes	**	0.0025	B-C
				FRDA vs. Carrier	-0.117	-0.5359 to 0.3019	No	ns	>0.9999	B-D
				Edited vs. Carrier	0.4031	-0.03845 to 0.8446	No	ns	0.09	C-D

## Sheet: fig. 1e
FXN integrated density	Control	FRDA	Edited	Carier			Tukey's multiple comparisons test	Mean diff.	95.00% CI of diff.	Below threshold?	Summary	Adjusted P Value
	2024.33	1395.66	1748.6	1645.19			Column A vs. Column B	1131	51.21 to 2210	Yes	*	0.0378	A-B
	3085.15	1641.34	3615.52	3456.47			Column A vs. Column C	21.75	-1161 to 1204	No	ns	>0.9999	A-C
	3879	1986.93	3229.49	2522.4			Column A vs. Column D	494.7	-687.9 to 1677	No	ns	0.6587	A-D
							Column B vs. Column C	-1109	-2189 to -29.46	Yes	*	0.0426	B-C
	1981.94	926.429	1726.85	1413.78			Column B vs. Column D	-636.1	-1716 to 443.5	No	ns	0.382	B-D
	3133.18	2493.86	3332.51	3348.35			Column C vs. Column D	472.9	-709.7 to 1656	No	ns	0.6891	C-D
	3300.98	1743.43	3621.1	2050.21
		1317.82
		2329.07
		2095.03

## Sheet: Fig. 1f
Branch points		Control				FRDA				Edited				Carrier					Tukey's multiple comparisons test	Mean Diff.	95.00% CI of diff.	Below threshold?	Summary	Adjusted P Value
		0.955556				0.605263	0.923077	1.22353	1.35165	0.75	1.36905	1.76389		1.05882	1.17834				Control vs. FRDA	0.2383	0.003960 to 0.4726	Yes	*	0.0448	A-B
		1.36956				0.76087	1.69231	1.44643	1.19231	0.888889	1.48052	1.4812		1.25	1.29				Control vs. Edited	-0.1318	-0.3661 to 0.1025	No	ns	0.4521	A-C
		1.31111				0.702703	1.39394	1.34109	1.62667	1	1.66667	1.46667		1.07692	1.312				Control vs. Carrier	0.275	0.04062 to 0.5093	Yes	*	0.0152	A-D
		1.02273				0.890625	1.16667	1.4	1.73333	1.63636	1.27778	1.69841		0.844828	1.27083				FRDA vs. Edited	-0.3701	-0.6044 to -0.1357	Yes	***	0.0006	B-C
		1.55556				0.932203	1.64706	2.10811	1.58667	2	1.90517	1.53125		0.788462	1.11215				FRDA vs. Carrier	0.03666	-0.1977 to 0.2710	No	ns	0.976	B-D
		1.62319				0.969697	1.44444	1.15152	1.475	3	2.05634	1.56589		1.56522	1.38298				Edited vs. Carrier	0.4067	0.1724 to 0.6411	Yes	***	0.0001	C-D
		1.42857				0.953488	1.2963	1.32099	0.975309	1.53846	1.6988	1.41489		1	1.08696
		2.10769				0.872093	1.14286	1.45763	1.63291	1.28571	1.68807	1.41071		1.4	1.37615
		1.30909				0.730159	1.38889	1.77174	1.0274	2	1.58824	1.38281		1.18182	1.17073
		1.70769				0.9875	1.79167	1.61644	1.34188	1.85714	1.73333	1.53012		1.63636	1.34862
		1.13207				0.933333	1.20833	1.33929	1.24675	1.7	1.98131	1.28985		1.69643	1.32099
		2.25641				0.907407	2.04546	1.21053	1.43243	1.33333	1.8046	1.875		1.15789	1.18461
		1.55856				0.951456	1.23529	1.35878	0.589286	2.66667	1.97959	1.50442		1.12121	1.34559
		1.35135				0.758621	1.42857	1.86842	1.49367	1.46154	2.19697	1.41912		0.830189	1.5
		1.38596				0.833333	1.47368	1.28571	1.34426	0.666667	1.67257	1.37226		1.11111	1.30556
		1.88889				1.14286	0.702703	1.77778	0.964912	1.8	2.43333	1.39394		1.25926	0.965517
Ramification length		Control				FRDA				Edited				Carrier					Tukey's multiple comparisons test	Mean Diff.	95.00% CI of diff.	Below threshold?	Summary	Adjusted P Value
		0.0561361				0.02993	0.0589129	0.0533381	0.0519624	0.0840495	0.0817224	0.0690579		0.0498127	0.0496209				Control vs. FRDA	0.01251	0.004437 to 0.02059	Yes	***	0.0007	A-B
		0.0649137				0.0308441	0.0664785	0.0633216	0.0485629	0.0647993	0.0694986	0.0562533		0.0445126	0.0599527				Control vs. Edited	-0.011	-0.01908 to -0.002926	Yes	**	0.0035	A-C
		0.0681284				0.039825	0.0660532	0.0571308	0.065919	0.0762904	0.0901535	0.0553966		0.0489357	0.0535116				Control vs. Carrier	0.01431	0.006231 to 0.02239	Yes	****	<0.0001	A-D
		0.0658033				0.0457863	0.0652015	0.0651329	0.0583958	0.0796155	0.0714657	0.0801602		0.0401659	0.0583124				FRDA vs. Edited	-0.02352	-0.03160 to -0.01544	Yes	****	<0.0001	B-C
		0.0629997				0.0326208	0.0547697	0.0725992	0.0602163	0.0895745	0.080717	0.0577883		0.0419204	0.0502312				FRDA vs. Carrier	0.001794	-0.006284 to 0.009872	No	ns	0.9357	B-D
		0.0725219				0.0388674	0.0563231	0.0624729	0.0703437	0.210047	0.102196	0.0552483		0.0624696	0.0626611				Edited vs. Carrier	0.02531	0.01723 to 0.03339	Yes	****	<0.0001	C-D
		0.0715516				0.0367288	0.0712654	0.0679135	0.0418132	0.0676403	0.0783667	0.0568816		0.0425476	0.0545796
		0.0807208				0.0441144	0.0428791	0.0680152	0.0692085	0.0814269	0.0784579	0.0641276		0.0595989	0.0535416
		0.063408				0.0373686	0.0580587	0.0675319	0.0514873	0.0566803	0.0783194	0.0545209		0.0542329	0.0433767
		0.0738771				0.0416958	0.0601367	0.0715977	0.0572782	0.0945599	0.0981044	0.0628573		0.056532	0.0665704
		0.0615691				0.03629	0.0654675	0.0647618	0.0512671	0.055504	0.0896366	0.0531639		0.0645958	0.0603299
		0.0835154				0.0449311	0.0727026	0.0584549	0.0645615	0.106999	0.0851518	0.0747497		0.050365	0.0545568
		0.066188				0.0366288	0.0607743	0.06039	0.0377247	0.0964021	0.0893689	0.0663872		0.0589831	0.0507074
		0.0615624				0.0335661	0.0623067	0.0774811	0.0606371	0.0557032	0.105811	0.0602605		0.0476605	0.06499
		0.0608651				0.0418467	0.0559068	0.0568966	0.0588882	0.0846779	0.0909701	0.058447		0.0522322	0.0533056
		0.0737463				0.0773391	0.0432877	0.0736337	0.051235	0.102161	0.110928	0.0584268		0.053338	0.052986

## Sheet: Fig. 1g
	Iba 1 integrated density	Control	FRDA	Edited	Carier				CD68 integrated density	Control	FRDA	Edited	Carrier
		0.980628	2.08135		1.11787					2779.84	3379.58	794.296	1684.41
		1.01937	2.05843	1.0341	1.48773					4575.45	5633.14	2924.8	2754.82
			2.24242							2957.67	6366.5	3666.26	1738.82
										2032.68	5999.03	2211.92	2840.34
											6297.35	3901.93	2962.1
		1.5999	1.29618	1.02115	1.62981					2361.64	3987.32	2699.61	2247.27
		0.400099	1.73003	0.710322	1.13569					2349.66	4092.27
			1.83709								5541.67
											4403.76
		1.0374	1.52949	0.962133	1.07868
		0.962595	1.29864	0.877423	0.595729
			1.16706	0.816148
									Tukey's multiple comparisons test	Mean diff.	95.00% CI of diff.	Below threshold?	Summary	Adjusted P Value
	Tukey's multiple comparisons test	Mean diff.	95.00% CI of diff.	Below threshold?	Summary	Adjusted P Value			Control vs. FRDA	-2235	-3664 to -806.3	Yes	**	0.0013	A-B
	Control vs. FRDA	-3738	-6772 to -703.7	Yes	*	0.0141	A-B		Control vs. Edited	143	-1422 to 1708	No	ns	0.9942	A-C
	Control vs. Edited	-586	-3910 to 2738	No	ns	0.9548	A-C		Control vs. Carrier	471.5	-1094 to 2037	No	ns	0.8379	A-D
	Control vs. Carrier	-1505	-4829 to 1819	No	ns	0.5683	A-D		FRDA vs. Edited	2378	949.3 to 3807	Yes	***	0.0007	B-C
	FRDA vs. Edited	3152	117.7 to 6186	Yes	*	0.0406	B-C		FRDA vs. Carrier	2707	1278 to 4135	Yes	***	0.0001	B-D
	FRDA vs. Carrier	2233	-801.3 to 5267	No	ns	0.1886	B-D		Edited vs. Carrier	328.5	-1237 to 1894	No	ns	0.9368	C-D
	Edited vs. Carrier	-919	-4243 to 2405	No	ns	0.8516	C-D

## Sheet: Fig. 2a
MitoSox	Control	FRDA	Edited	Carier		Tukey's multiple comparisons test	Mean Diff.	95.00% CI of diff.	Below threshold?	Summary	Adjusted P Value
	4065.98	9043.92	3698.98	6742.5		Control vs. FRDA	-4115	-6882 to -1347	Yes	**	0.0022	A-B
	3299.42	11181.3	6779.03	4845.88		Control vs. Edited	-162.9	-3195 to 2869	No	ns	0.9988	A-C
	4871.8	11455.6	4007.52	4457.33		Control vs. Carriers	-990.6	-4023 to 2041	No	ns	0.8028	A-D
	7618.39	8597.73	5241.67	5773.5		FRDA vs. Edited	3952	1184 to 6720	Yes	**	0.0033	B-C
	6112.64	6102.32	5254.45	10094.3		FRDA vs. Carriers	3124	356.2 to 5892	Yes	*	0.023	B-D
	4208.77	11821.1	6172.53	4207.28		Edited vs. Carriers	-827.8	-3860 to 2204	No	ns	0.8734	C-D
		5837.77
		10070.7
		8186.51

## Sheet: Fig. 2c
	MTDR	Control	FRDA	Edited	Carier		Tukey's multiple comparisons test	Mean diff.	95.00% CI of diff.	Below threshold?	Summary	Adjusted P Value
		11716.6	7998.12	12970.2	12376.1
							Control vs. FRDA	5013	202.7 to 9824	Yes	*	0.0397
		18330.2	6221.11	9292.99	6806.01		Control vs. Edited	-966.5	-5777 to 3844	No	ns	0.9368
		11895	8726.05	16388.6	11732.8		Control vs. Carriers	1423	-3388 to 6233	No	ns	0.8287
							FRDA vs. Edited	-5980	-10791 to -1169	Yes	*	0.0129
		9427.89	9363.44	17696.6	14403.1		FRDA vs. Carriers	-3591	-8401 to 1220	No	ns	0.182
							Edited vs. Carriers	2389	-2421 to 7200	No	ns	0.5002
		11252.2	4031.15	11406.1	6444.37
		12025.9	8227.75	12692.4	14348.8
			8494.55
			4306.68
			8105.21

## Sheet: Fig 2e
	OCR Seahorse
			Control			Edited			FRDA			Carrier
	1.42337		7.53168	5.69949		7.32897	6.51899		5.01921	5.24353		5.86883	6.77463	5.20003
	7.99974		7.56194	5.34739		6.75715	6.18189		4.74209	5.12786		5.487	6.49915	4.79317
	14.5798		7.95055	5.20186		6.61854	6.19951		4.73566	5.07145		5.39289	6.36759	4.7928
	21.2356		4.76133	2.91488		4.04391	3.20496		2.53657	2.91862		3.25378	3.60824	2.88007
	27.8213		4.76634	2.97599		3.88053	3.13767		2.49686	2.87025		3.15887	3.55103	2.7751
	34.1694		4.61979	2.99874		3.85709	3.0621		2.47589	2.91152		3.17322	3.47585	2.6373
	40.82		11.9085	8.1825		9.10131	10.4225		7.95616	7.19518		11.7662	11.3366	5.61499
	47.4009		11.1656	7.76126		8.78299	9.49367		7.18348	7.00107		10.4822	10.4349	5.72376
	53.9884		11.0023	7.76634		8.60429	9.20837		6.96577	7.17984		10.3753	10.4555	5.7166
	60.6547		4.46342	2.91685		3.45892	2.73562		2.00761	2.84197		3.00195	3.41485	2.32947
	67.2511		4.22574	2.65926		3.2084	2.58665		1.94185	2.62728		2.85914	3.14693	2.33373
	73.848		4.04827	2.66916		2.97372	2.46802		1.87804	2.56689		2.85908	3.15078	2.27341

## Sheet: Fig 2f
		FRDA																				Edited																				Carrier
	Non Mitochondrial Oxygen Consumption		2.16	1.56		2.06	1.68	1.6	1.24	1.34	1.46	1.3	1.38	0.76	0.71	0.7	0.73	3.02		1.51			3.86	2.93	2.13	2.21	3.03	2.16			1.78	1.69	1.92	1.76		3.07	3.35					3.01	4.02	3.15	2.15	2.88	1.12	2.33	2.76
	Basal respiration		1.81	2.75		2.71	2.51	3.32	2.94	3.09	2.94	2.94	2.75	1.36	1.22	1.24	1.07	2.87		2.9			4.77	3.23	2.93	4.15	3.82	3.22			3.68	3.4	3.86	3.62		3.68	4.1					2.29	3.75	2.87	3.02	3.47	1.69	2.05	2.87
	Maximal Respiration		4.65	5.66		5.85	5.89	2.73	2.31	2.48	2.89	2.07	2.48	1.09	1.24	1.11	1.38	6.79		5.39			7.49	6.4	4.49	9.4	8.32	6.15			3.44	2.91	2.98	2.87		8.46	7.13					5.09	6.79	5.02	6.38	4.7	2.71	2.52	3.87
	Proton Leak		0.4	0.48		0.26	0.47	0.18	0.21	0.41	0.28	0.35	0.25	0.15	0.2	0.13	0.07	0.21		0.09			1.14	0.68	0.83	0.6	0.54	0.65			0.61	0.61	0.37	0.36		0.39	0.15					0.36	1.11	1.04	0.61	0.45	0.36	0.32	0.33
	ATP Production		1.41	2.27		2.45	2.04	3.15	2.73	2.68	2.66	2.59	2.5	1.21	1.03	1.11	1	2.66		2.81			3.63	2.54	2.11	3.55	3.28	2.58			3.07	2.79	3.49	3.27		3.29	3.95					1.93	2.65	1.83	2.4	3.02	1.33	1.73	2.54
	Non Mitochondrial Oxygen Consumption	Tukey's multiple comparisons test	Mean diff.	95.00% CI of diff.	Below threshold?	Summary	Adjusted P Value
		FRDA vs. Edited	-1.04	-1.872 to -0.2083	Yes	**	0.0087	A-B
		FRDA vs. Carrier	-1.104	-1.843 to -0.3650	Yes	**	0.0012	A-C
		FRDA vs. Control	-1.258	-2.112 to -0.4053	Yes	**	0.0014	A-D
		Edited vs. Carrier	-0.0639	-0.8671 to 0.7393	No	ns	0.9966	B-C
		Edited vs. Control	-0.2183	-1.128 to 0.6910	No	ns	0.9198	B-D
		Carrier vs. Control	-0.1544	-0.9797 to 0.6710	No	ns	0.9597	C-D
	Basal respiration	Tukey's multiple comparisons test	Mean diff.	95.00% CI of diff.	Below threshold?	Summary	Adjusted P Value
		FRDA vs. Edited	-1.304	-2.024 to -0.5840	Yes	****	<0.0001	A-B
		FRDA vs. Carrier	-1.006	-1.645 to -0.3661	Yes	***	0.0006	A-C
		FRDA vs. Control	-0.9188	-1.657 to -0.1805	Yes	**	0.0091	A-D
		Edited vs. Carrier	0.2982	-0.3968 to 0.9932	No	ns	0.6683	B-C
		Edited vs. Control	0.385	-0.4018 to 1.172	No	ns	0.5687	B-D
		Carrier vs. Control	0.08684	-0.6272 to 0.8009	No	ns	0.9883	C-D
	Maximal Respiration	Tukey's multiple comparisons test	Mean diff.	95.00% CI of diff.	Below threshold?	Summary	Adjusted P Value
		FRDA vs. Edited	-2.461	-4.796 to -0.1264	Yes	*	0.0351	A-B
		FRDA vs. Carrier	-1.928	-4.002 to 0.1469	No	ns	0.0775	A-C
		FRDA vs. Control	-3.271	-5.665 to -0.8762	Yes	**	0.0035	A-D
		Edited vs. Carrier	0.5335	-1.721 to 2.788	No	ns	0.9228	B-C
		Edited vs. Control	-0.8097	-3.362 to 1.742	No	ns	0.8346	B-D
		Carrier vs. Control	-1.343	-3.659 to 0.9730	No	ns	0.4228	C-D
	Proton Leak	Tukey's multiple comparisons test	Mean diff.	95.00% CI of diff.	Below threshold?	Summary	Adjusted P Value
		FRDA vs. Edited	-0.3188	-0.5611 to -0.07638	Yes	**	0.0053	A-B
		FRDA vs. Carrier	-0.256	-0.4713 to -0.04063	Yes	*	0.0137	A-C
		FRDA vs. Control	-0.2531	-0.5017 to -0.004481	Yes	*	0.0445	A-D
		Edited vs. Carrier	0.06276	-0.1713 to 0.2968	No	ns	0.8923	B-C
		Edited vs. Control	0.06568	-0.1992 to 0.3306	No	ns	0.9126	B-D
		Carrier vs. Control	0.002919	-0.2375 to 0.2434	No	ns	>0.9999	C-D
	ATP Production	Tukey's multiple comparisons test	Mean diff.	95.00% CI of diff.	Below threshold?	Summary	Adjusted P Value
		FRDA vs. Edited	-0.9854	-1.736 to -0.2351	Yes	**	0.0053	A-B
		FRDA vs. Carrier	-0.7484	-1.415 to -0.08165	Yes	*	0.022	A-C
		FRDA vs. Control	-0.9399	-1.709 to -0.1703	Yes	*	0.0108	A-D
		Edited vs. Carrier	0.2371	-0.4875 to 0.9616	No	ns	0.8216	B-C
		Edited vs. Control	0.04553	-0.7747 to 0.8657	No	ns	0.9988	B-D
		Carrier vs. Control	-0.1915	-0.9360 to 0.5529	No	ns	0.9035	C-D
[truncated: 22 more columns]

## Sheet: Fig. 2g
	Relative frequency	Ctrl	FRDA	Edited
		0.446	0.864	0.438
		0.35	0.766	0.29
		0.429	0.801	0.167
		0.431	0.696	0.837
		0.581	0.442	0.607
		0.273	0.555	0.736
		0.682	0.668	0.555
		0.654	0.402	0.502
		0.335	0.62	0.722
		0.317	0.805	0.765
		0.444	0.72	0.291
		0.721	0.739	0.249
		0.623	0.766	0.838
		0.464	0.711	0.495
		0.799	0.736	0.572
		0.897	0.876	0.817
		0.712	0.614	0.934
		0.337	0.636	0.427
		0.35	0.871	0.87
		0.641	0.818	0.742
		0.458	0.719	0.82
		0.416	0.763	0.661
		0.35
		0.353	0.731	0.482
		0.407	0.905	0.954
		0.755	0.414	0.668
		0.465		0.363
		0.892		0.808
		0.409	0.778	0.798
		0.853	0.853	0.633
		0.79	0.917	0.899
		0.827	0.878	0.312
		0.519	0.686	0.391
		0.702	0.84	0.778
		0.579	0.772	0.867
		0.388	0.831	0.847
		0.75		0.771
		0.863	0.893	0.669
		0.787	0.677	0.878
		0.311	0.617	0.871
		0.465	0.77
		0.398	0.671
		0.868	0.832	0.6
		0.769	0.866	0.55
		0.858	0.789	0.586
		0.704	0.679	0.479
		0.82	0.793	0.894
		0.54		0.458
		0.444		0.759
		0.303	0.414	0.534
		0.362	0.865	0.31
		0.625	0.847	0.518
		0.213	0.836
		0.394	0.584	0.47
		0.853	0.845	0.635
		0.469	0.799	0.572
		0.266	0.796	0.439
		0.609	0.81	0.63
		0.194	0.902	0.687
		0.847	0.389	0.464
		0.824	0.817	0.483
		0.907	0.848	0.796
		0.721	0.537	0.723
		0.883	0.59	0.735
		0.395	0.746	0.737
		0.261	0.471	0.44
		0.825	0.541	0.82
		0.672	0.878	0.476
		0.434	0.824
		0.649	0.657	0.857
		0.786	0.248	0.851
		0.607	0.446	0.873
		0.623	0.337	0.612
		0.714	0.618	0.61
		0.896	0.872	0.88
		0.812	0.881	0.773
		0.734		0.909
		0.767	0.819	0.887
		0.563	0.911	0.878
		0.613	0.816
		0.37	0.706	0.679
		0.441	0.848	0.486
		0.591		0.825
		0.479	0.886	0.492
		0.72	0.709	0.439
		0.457	0.851	0.773
		0.81	0.604	0.304
		0.62	0.865	0.779
		0.899	0.921	0.732
		0.926	0.883	0.656
		0.437	0.913
		0.268		0.52
		0.59	0.775	0.422
		0.273	0.835	0.676
		0.648	0.82	0.345
		0.624	0.674	0.692
		0.875	0.875	0.813
		0.268	0.538	0.818
		0.27	0.896	0.568
		0.27	0.709	0.661
		0.477	0.824	0.891
		0.475	0.932	0.886
		0.496	0.572	0.783
		0.259	0.785	0.567
		0.398	0.931	0.72
		0.476	0.497	0.673
		0.218	0.687	0.693
		0.765	0.885
		0.776	0.876	0.297
		0.731	0.91	0.482
		0.613	0.92	0.4
		0.238		0.56
		0.428	0.91
		0.558	0.75	0.613
		0.323	0.642	0.626
		0.481	0.841	0.593
		0.29	0.728	0.475
		0.407	0.801	0.706
		0.641	0.923	0.736
		0.629	0.691
		0.204	0.821	0.515
		0.526	0.684	0.401
		0.699	0.69	0.564
		0.447	0.392	0.314
		0.553	0.807	0.539
		0.408	0.687
		0.849	0.748	0.627
		0.277	0.877	0.553
		0.653	0.885	0.539
		0.522	0.394	0.501
		0.429	0.626
		0.674	0.71	0.782
		0.421	0.876	0.637
		0.419		0.777
		0.65	0.828	0.661
		0.419	0.921
		0.603	0.688	0.686
		0.445	0.754	0.608
		0.69	0.826	0.717
		0.552	0.62	0.445
		0.278	0.509	0.708
		0.797	0.6	0.549
		0.721	0.834	0.526
		0.301	0.746	0.472
		0.827	0.87	0.539
		0.325	0.776	0.698
		0.448	0.8	0.513
		0.359	0.568	0.458
		0.937	0.905	0.897
		0.652	0.898	0.714
		0.82	0.915	0.587
		0.417	0.844	0.7
		0.398		0.255
		0.458	0.871
		0.801	0.887	0.689
		0.726	0.888	0.329
		0.565	0.353	0.408
		0.573	0.642	0.408
		0.632	0.904	0.502
		0.638	0.907	0.432
		0.591	0.832	0.442
		0.865	0.936	0.595
		0.773	0.884	0.604
		0.902	0.904	0.42
		0.27	0.707
		0.557	0.942	0.395
		0.409	0.876	0.742
		0.428	0.889	0.58
			0.612	0.632
			0.935	0.644
				0.568
			0.591	0.604
			0.519	0.626
			0.849	0.891
			0.86
				0.489
		0.26	0.608	0.494
		0.305	0.831	0.691
		0.536	0.41	0.813
		0.302	0.732	0.744
		0.399	0.776
		0.404	0.391	0.52
		0.351	0.278	0.397
		0.475	0.754	0.469
		0.595	0.507	0.78
		0.497	0.866	0.438
		0.646	0.931
		0.4		0.39
		0.296	0.488	0.576
		0.446	0.713	0.645
		0.322	0.892	0.648
		0.725	0.676	0.762
		0.628	0.847	0.758
		0.504	0.964	0.518
		0.536	0.735	0.743
		0.639	0.563	0.756
		0.905	0.855	0.629
		0.647	0.865
		0.671	0.638
		0.656	0.898
		0.693
		0.422
		0.392	0.899	0.406
		0.316	0.42	0.353
		0.936	0.88	0.916
		0.525	0.727	0.501
		0.341	0.855	0.326
		0.511	0.92	0.413
		0.364	0.707	0.401
		0.45	0.74	0.393
		0.407	0.317	0.149
		0.384	0.52	0.387
		0.535	0.282	0.34
		0.583	0.868	0.799
		0.515	0.343	0.712
		0.275	0.557	0.456
		0.494	0.919	0.419
		0.425	0.73	0.543
		0.597	0.81	0.525
		0.395	0.454	0.521
		0.579		0.757
		0.417	0.876	0.458
		0.431	0.65	0.917
		0.379	0.644	0.472
		0.585	0.924	0.771
		0.739		0.597
		0.442	9.8e-05	0.461
		0.618	0.885	0.384
		0.497	0.513	0.834
		0.659	0.816	0.555
		0.657	0.000244	0.456
		0.78		0.832
		0.678	0.626	0.442
		0.931	0.897	0.428
		0.481	0.82	0.827
		0.593	0.943	0.865
		0.667	0.772	0.46
		0.301	0.785	0.49
		0.803		0.373
		0.808	0.911	0.539
		0.719	0.342	0.588
		0.333	0.668	0.314
		0.498	0.891	0.555
		0.553	0.888	0.454
		0.498		0.943
		0.494	0.904	0.887
		0.374	0.925	0.707
		0.404	0.915	0.174
		0.907	0.854	0.733
		0.909	0.922	0.58
		0.536	0.594	0.419
		0.626	0.468	0.33
			0.566	0.411
		0.78	0.792	0.442
		0.78	0.741	0.259
		0.59	0.942	0.68
		0.7	0.512	0.904
		0.39	0.45	0.845
		0.48	0.395	0.741
		0.43	0.522	0.545
		0.33	0.812	0.557
		0.62	0.543	0.423
		0.55	0.797	0.443
		0.36	0	0.448
		0.57	0.602	0.81
		0.46	0.162	0.226
		0.5	0	0.527
		0.75	0.77	0.483
		0.5	0.599	0.477
		0.32	0.816	0.32
		0.4	0.708	0.345
		0.45	0.819	0.172
		0.53	0.645	0.28
		0.35	0.628	0.311
		0.34	0.843	0.254
		0.36	0.266	0.709
		0.59	0.568	0.532
		0.41	0.582	0.353
		0.56	0.864	0.503
		0.8	0.839	0.838
		0.43	0.465	0.916
		0.38	0.711	0.634
		0.46	0.819	0.862
		0.67	0.872	0.218
		0.45	0.809	0.613
		0.53	0.852	0.641
		0.53	0.844	0.534
		0.48	0.741	0.378
		0.59	0.646	0.82
		0.55	0.79	0.55
		0.55	0.902	0.365
		0.93	0.918	0.406
		0.75	0.625	0.795
		0.34	0.603	0.926
		0.18	0.627	0.875
		0.54	0.747	0.618
		0.52	0.637	0.768
		0.43	0.775	0.646
		0.55	0.832	0.672
		0.51	0.498	0.451
		0.62	0.887	0.877
		0.44	0.884	0.883
		0.51	0.816	0.4
		0.43	0.737	0.371
		0.51	0.631	0.95
		0.45	0.667	0.918
		0.42	0.611	0.528
		0.48	0.379	0.654
		0.61	0.791	0.645
		0.57	0.859	0.347
		0.42	0.633	0.601
		0.61	0.907	0.586
		0.67	0.828	0.642
		0.78	0.913	0.369
		0.81	0.921	0.905
		0.38	0.772	0.47
		0.64	0.836	0.437
		0.63	0.775	0.716
		0.71	0.379	0.29
		0.65	0.858	0.696
		0.87	0.789	0.487
		0.82	0.812	0.956
		0.69	0.741	0.344
		0.82	0.803	0.355
		0.91	0.736	0.482
		0.68		0.461
		0.53	0.449	0.59
		0.57	0.751	0.825
		0.61	0.659	0.271
		0.9	0.915	0.164
		0.74	0.693	0.416
		0.75	0.46	0.489
		0.58	0.88	0.448
		0.69	0.768	0.963
		0.74	0.603	0.677
		0.73	0.789	0.604
		0.32	0.829	0.257
		0.56		0.381
		0.82	0.571	0.564
		0.85		0.43
		0.77	0.000124	0.879
		0.73	0.865	0.872
		0.23		0.299
		0.41	0.852	0.914
		0.8	0.807	0.814
		0.73	0.823	0.295
		0.69		0.632
		0.73	0.398	0.603
		0.73	0.55	0.523
		0.77	0.566	0.544
		0.47	0.635	0.515
		0.57		0.888
		0.49	0.61	0.802
		0.53	0.87	0.379
		0.52	0.89	0.664
		0.57	0.95	0.565
		0.68	0.9	0.307
		0.79	0.9	0.778
		0.55	0.83	0.883
		0.81	0.63	0.929
		0.73	0.84	0.468
		0.37	0.72	0.79
		0.53	0.96	0.51
		0.55	0.95	0.78
		0.44	0.55	0.66
		0.49	0.45	0.78
		0.6	0.52	0.37
		0.3	0.53	0.68
		0.7	0.86	0.88
		0.44	0.96	0.6
		0.45	0.76	0.58
		0.75	0.91	0.71
		0.82	0.94	0.71
		0.94	0.97	0.45
		0.94	0.74	0.41
		0.91	0.88	0.5
		0.85	0.68	0.4
		0.86	0.95	0.56
		0.88	0.93	0.71
		0.36	0.9	0.63
		0.63	0.95	0.6
		0.55	0.83	0.48
		0.5	0.73	0.89
		0.43	0.86	0.88
		0.6	0.54	0.59
		0.62	0.93	0.61
		0.51	0.96	0.58
		0.51	0.62	0.82
		0.36	0.58	0.66
		0.5	0.91	0.65
		0.48	0.87	0.72
		0.48	0.47	0.54
		0.51	0.83	0.56
		0.59	0.89	0.54
		0.44	0.69	0.62
		0.57	0.97	0.43
		0.59	0.92	0.31
		0.38	0.94	0.41
		0.49	0.82	0.8
		0.9	0.94	0.78
		0.58	0.52	0.47
		0.81	0.92	0.51
		0.41	0.96	0.65
		0.4	0.94	0.84
		0.56	0.58	0.36
		0.36	0.37	0.78
		0.59	0.79	0.85
		0.55	0.79	0.49
		0.64	0.59	0.62
		0.51	0.76	0.41
		0.59	0.81	0.73
		0.51	0.74	0.58
		0.76	0.81	0.47
		0.57	0.9	0.81
		0.47	0.9	0.45
		0.41	0.9	0.46
		0.61	0.9	0.71
		0.62	0.49	0.91
		0.51	0.67	0.73
		0.63	0.94	0.64
		0.61	0.95	0.74
		0.73	0.99	0.64
		0.74	0.71	0.54
		0.68	0.79	0.77
		0.76	0.85	0.62
		0.48	0.93	0.49
		0.72	0.88	0.76
		0.54	0.87	0.54
		0.63	0.87	0.66
		0.44	0.97	0.47
		0.86	0.9	0.48
		0.47	0.99	0.46
		0.56	0.82	0.34
		0.54	0.96	0.58
		0.76	0.81	0.6
		0.85	0.88	0.88
		0.4	0.93	0.5
		0.53	0.82	0.53
		0.69	0.73	0.8
		0.73	0.83	0.86
		0.47	0.94	0.51
		0.34	0.88	0.57
		0.59	0.62	0.42
		0.56	0.71	0.74
		0.37	0.43	0.96
		0.56	0.64	0.82
		0.68	0.92	0.5
		0.54	0.48	0.48
			0.6	0.42
			0.93	0.43
			0.92	0.95
			0.86	0.54
			0.96	0.5
			0.84	0.46
			0.72	0.82
			0.91	0.44
			0.98	0.49
			0.97	0.73
			0.96	0.66
			0.74	0.58
			0.73	0.71
			0.96	0.4
			0.82	0.75
			0.86	0.49
			0.78	0.35
			0.98	0.65
			0.88	0.58
			0.58	0.48
			0.93	0.63
			0.95	0.57
			0.61	0.69
			0.94	0.81
			0.91	0.49
			0.84	0.54
			0.74	0.56
			0.6	0.76
			0.78	0.6
			0.87	0.34
			0.99	0.46
			0.96	0.92
			0.69	0.73
			0.94	0.59
			0.82	0.75
			0.87	0.49
			0.82	0.46
			0.92	0.69
			0.96	0.51
			0.94	0.61
			0.85	0.83
			0.7	0.31
			0.92	0.49
			0.95	0.85
			0.8	0.82
			0.91	0.61
			0.77	0.53
			0.67	0.56
			0.96	0.67
			0.93	0.39
			0.97	0.28
			0.94	0.73
			0.92	0.83
			0.83	0.71
			0.97	0.78
			0.92	0.75
			0.46	0.63
			0.46	0.87
			0.98	0.53
			0.77	0.48
			0.45	0.54
			0.78	0.41
			0.64	0.9
			0.63	0.39
			0.32	0.68
			0.49	0.87
			0.38	0.39
			0.77	0.43
			0.9	0.49
			0.97	0.47
			0.89	0.33
			0.58	0.5
			0.8	0.54
			0.95	0.89
			0.52	0.6
			0.64	0.47
			0.66	0.61
			0.96	0.51
			0.91	0.41
			0.93	0.55
			0.94	0.68
			0.98	0.68
			0.93	0.43
			0.91	0.45
			0.82	0.67
			0.89	0.91
			0.92	0.77
			0.84	0.56
			0.67	0.65
			0.56	0.97
			0.28	0.49
			0.83	0.27
			0.74	0.6
			0.6	0.81
			0.68	0.59
			0.96	0.9
			0.51	0.95
			0.72	0.49
			0.43	0.84
			0.78
			0.92
			0.67
			0.8
			0.84
			0.5
			0.6
			0.6
			0.75
			0.71
			0.67
			0.89
			0.89
			0.67
			0.46
			0.7
			0.51
			0.66
			0.77
			0.67
			0.59
			0.65
			0.69
			0.67
			0.6
			0.62
			0.48
			0.5
			0.66
			0.4
			0.97
			0.89
			0.51
			0.61
			0.81
			0.69
			0.65
			0.3
			0.36
			0.97
			0.7
			0.66
			0.53
			0.4
			0.93
			0.62
			0.94
			0.74
			0.6
			0.89
			0.72
			0.57
			0.4
			0.6
			0.82
			0.37
			0.81
			0.92
			0.53
			0.55
			0.91
			0.91
			0.74
			0.57
			0.82
			0.33
			0.29
			0.9
			0.62
			0.72
			0.55
			0.92
			0.65
			0.85
			0.29
			0.66
			0.95
			0.22
			0.93
			0.77
			0.93
			0.98
			0.79
			0.49
			0.93
			0.86
			0.97
			0.84
			0.66
			0.57
			0.77
			0.71
			0.39
			0.38
			0.62
			0.59
			0.88
			0.79
			0.91
			0.74
			0.74
			0.77
			0.46
			0.83
			0.76
			0.89
			0.68
			0.9
			0.78
			0.7
			0.51
			0.73
			0.41
			0.48
			0.85
			0.94
			0.97
			0.52
			0.71
			0.42
			0.51
			0.87
			0.33
			0.5
			0.28
			0.62
			0.69
			0.86
			0.91
			0.82
			0.86
			0.73
			0.66
			0.56
			0.63
			0.51
			0.61
			0.58
			0.62
			0.81
			0.85
			0.84
			0.8
			0.62
			0.57
			0.88
			0.84
			0.5
			0.4
			0.55
			0.92
			0.59
			0.89
			0.63
			0.67
			0.56
			0.76
			0.47
			0.7
			0.94
			0.85
			0.8
			0.94
			0.98
			0.7
			0.68
			0.99
			0.89
			0.92
			0.75
			0.93
			0.78
			0.68
			0.92
			0.82
			0.96
			0.98
			0.85
			0.76
			0.92
			0.92
			0.91
			0.94
			0.92
			0.54
			0.76
			0.71
			0.8
			0.87
			0.64

[truncated: 43 more sheets: Fig. 2h, fig. 3a, Fig. 3 b - c , Fig. 3 d, Fig. 3e, Fig. 3g, Fig. 3h, FIG. 4a, Fig 4 b, Fig. 4c, fig. 4d, Fig. 4e, Fig 5c, Fig. 5d, Fig. 5g, fig 5h, Fig. 5K, Fig. 6b, Fig. 6c, Fig. 6d …]
